# Supplementary material for: A Comprehensive Evaluation of Enterobacteriaceae Primer Sets for Analysis of Host-Associated Microbiota
Source: Pathogens. 2021 Dec 23;11(1):17. doi: 10.3390/pathogens11010017 (PMC8780275; doi:10.3390/pathogens11010017)
Supplement: Supplementary file 1 [file pathogens-11-00017-s001.zip]

Archive with 2 entries (2 files):
- figures.v3-proofed.pdf
- pathogens-1475353-supplementary.xlsx
