# Supplementary material for: A Comprehensive Evaluation of Enterobacteriaceae Primer Sets for Analysis of Host-Associated Microbiota
Source: Pathogens. 2021 Dec 23;11(1):17. doi: 10.3390/pathogens11010017 (PMC8780275; doi:10.3390/pathogens11010017)
Supplement: Supplementary file 1 [file pathogens-11-00017-s001.zip › pathogens-1475353-supplementary.xlsx]

## Sheet: Table S1
	Table S1. Enterobacterales families and genera included in the LPSN, NCBI, RPD, and SILVA databases (as of October, 2021)
		Databases
	Family	LPSN	NCBI	RDP	SILVA	Consensus lista
	Budviciaceae	Budvicia	Budvicia	Budvicia	Budvicia	Budvicia
		Leminorella	Leminorella	Leminorella	Leminorella	Leminorella
		Pragia	Pragia	Pragia	Pragia	Pragia
			Limnobaculum
	Enterobacteriaceae		Atlantibacter	Atlantibacter	Atlantibacter	Atlantibacter
		Buttiauxella	Buttiauxella	Buttiauxella	Buttiauxella	Buttiauxella
		Cedecea	Cedecea	Cedecea	Cedecea	Cedecea
		Citrobacter	Citrobacter	Citrobacter	Citrobacter	Citrobacter
		Cronobacter	Cronobacter	Cronobacter	Cronobacter	Cronobacter
		Enterobacillus		Enterobacillus	Enterobacillus	Enterobacillus
		Enterobacter	Enterobacter	Enterobacter	Enterobacter	Enterobacter
		Escherichia	Escherichia	Escherichia/Shigella	Escherichia-Shigella	Escherichia-Shigella
		Franconibacter	Franconibacter	Franconibacter	Franconibacter	Franconibacter
		Klebsiella	Klebsiella	Klebsiella	Klebsiella	Klebsiella
		Kluyvera	Kluyvera	Kluyvera	Kluyvera	Kluyvera
		Kosakonia	Kosakonia	Kosakonia	Kosakonia	Kosakonia
		Leclercia	Leclercia	Leclercia		Leclercia
		Lelliottia	Lelliottia	Lelliottia	Lelliottia	Lelliottia
		Mangrovibacter	Mangrovibacter	Mangrovibacter	Mangrovibacter	Mangrovibacter
		Metakosakonia	Metakosakonia	Metakosakonia		Metakosakonia
		Phytobacter	Phytobacter	Phytobacter		Phytobacter
		Pluralibacter	Pluralibacter	Pluralibacter	Pluralibacter	Pluralibacter
		Pseudescherichia	Pseudescherichia	Pseudescherichia		Pseudescherichia
		Pseudocitrobacter	Pseudocitrobacter	Pseudocitrobacter	Pseudocitrobacter	Pseudocitrobacter
		Raoultella	Raoultella	Raoultella	Raoultella	Raoultella
		Salmonella	Salmonella	Salmonella	Salmonella	Salmonella
		Shimwellia	Shimwellia	Shimwellia	Shimwellia	Shimwellia
		Siccibacter	Siccibacter	Siccibacter		Siccibacter
		Trabulsiella	Trabulsiella	Trabulsiella	Trabulsiella	Trabulsiella
		Yokenella	Yokenella	Yokenella	Yokenella	Yokenella
					Aquamonas
		Biostraticola		Biostraticola
		Calymmatobacterium
			Edaphovirga
		Gibbsiella		Gibbsiella
		Intestinirhabdus
		Izhakiella		Izhakiella
		Koserella
		Levinea
		Limnobaculum
				Nissabacter
				Plesiomonas	Plesiomonas
		Rosenbergiella		Rosenbergiella
		Saccharobacter
		Scandinavium	Scandinavium
		Shigella	Shigella
			Superficieibacter
				Thorsellia
	Erwiniaceae	Buchnera	Buchnera	Buchnera		Buchnera
		Erwinia	Erwinia	Erwinia	Erwinia	Erwinia
		Mixta	Mixta	Mixta		Mixta
		Pantoea	Pantoea	Pantoea	Pantoea	Pantoea
		Phaseolibacter	Phaseolibacter	Phaseolibacter	Phaseolibacter	Phaseolibacter
		Tatumella	Tatumella	Tatumella	Tatumella	Tatumella
					Izhakiella
		Kalamiella	Kalamiella
			Rosenbergiella		Rosenbergiella
					Siccibacter
		Wigglesworthia	Wigglesworthia
	Hafniaceae	Edwardsiella	Edwardsiella	Edwardsiella	Edwardsiella	Edwardsiella
		Hafnia	Hafnia	Hafnia	Hafnia-Obesumbacterium	Hafnia
		Obesumbacterium	Obesumbacterium	Obesumbacterium		Obesumbacterium
			Enterobacillus
	Morganellaceae	Arsenophonus	Arsenophonus	Arsenophonus	Arsenophonus	Arsenophonus
		Cosenzaea	Cosenzaea	Cosenzaea	Cosenzaea	Cosenzaea
		Moellerella	Moellerella	Moellerella	Moellerella	Moellerella
		Morganella	Morganella	Morganella	Morganella	Morganella
		Photorhabdus	Photorhabdus	Photorhabdus	Photorhabdus	Photorhabdus
		Proteus	Proteus	Proteus	Proteus	Proteus
		Providencia	Providencia	Providencia	Providencia	Providencia
		Xenorhabdus	Xenorhabdus	Xenorhabdus	Xenorhabdus	Xenorhabdus
					Buchnera
					Wigglesworthia
	Pectobacteriaceae	Brenneria	Brenneria	Brenneria	Brenneria	Brenneria
		Dickeya	Dickeya	Dickeya	Dickeya	Dickeya
		Lonsdalea	Lonsdalea	Lonsdalea	Lonsdalea	Lonsdalea
		Pectobacterium	Pectobacterium	Pectobacterium	Pectobacterium	Pectobacterium
		Sodalis	Sodalis	Sodalis	Sodalis	Sodalis
			Biostraticola
					Nissabacter
			Samsonia
	Yersiniaceae	Chania	Chania	Chania	Chania	Chania
		Ewingella	Ewingella	Ewingella		Ewingella
		Rahnella	Rahnella	Rahnella	Rahnella	Rahnella
		Rouxiella	Rouxiella	Rouxiella		Rouxiella
		Samsonia		Samsonia	Samsonia	Samsonia
		Serratia	Serratia	Serratia	Serratia	Serratia
		Yersinia	Yersinia	Yersinia	Yersinia	Yersinia
		Chimaeribacter	Chimaeribacter
			Gibbsiella
			Nissabacter
	aList of consensus genera obtained from the four revised databases. Grey filled cells indicate genus not included in the database.

## Sheet: Table S2
Table S2. List of previously validated and published primer sets designed for PCR amplification of formerly-Enterobacteriaceae 16S rRNA genes.
Primer set	Original name	Sequence (5′-3′)	Amplicon size (bp)	Position	Referencea	Hypervariable region of 16S rRNAb	Annealing temp. (°C)	Target genera used for PCR validation	Non-target genera used for PCR validation	Citation scorec
PS1	forward	GGGGATAACYACTGGAAACGGTRGC	236	144 - 379	15	V2 – V3	60	Not described	Not described	+
	reverse	GCATGGCTGCATCAGGSTTKC
PS2	Forward	CGTTACYCGCAGAAGAAGCA	259	482 - 740	17	V3 – V4	Not described	Not described	Not described	+
	Reverse	CTGAGCGTCAGTCTTYGTCC
PS3	Entero353-F	GCAGTGGGGAATATTGCA	474	353 - 826	This study	V4 – V5	72	Salmonella enterica, Escherichia coli, Citrobacter sp., Enterobacter sp., Klebsiella sp., and Serratia sp.	Aeromonas sp., Bacillus sp., Lactobacillus sp., Pseudomonas sp., Staphylococcus sp., and Stenotrophomonas sp.	+
	Entero826-R	AAGGGCACAACCTCCAA
PS4	F-ent	ATGGCTGTCGTCAGCTCGT	363	1054 - 1,416	18	V7 – V9	60	Not described	Not described	+
	R-ent	CCTACTTCTTTTGCAACCCACTC
PS5	EnterobactDmod2F	GACCTCGCGAGAGCA	161	1,259 - 1,419	19	V8 – V9	63	Not described	Not described	+
	Enter1432mod	CCTACTTCTTTTGCAACCCA
PS6	515F	GTGCCAGCMGCCGCGGTAA	312	514 - 825	20	V4 – V5	67	Not described	Not described	++
	826R	GCCTCAAGGGCACAACCTCCAAG
PS7	Entero-F234	GATGWRCCCRKATGGGA	1,198	226 - 1,423	21	V2 – V9	57	Escherichia coli	Not described	+
	Entero-R1423	AKCTAMCTRCTTCTTTTGCAA
PS8	Eco1457F	CATTGACGTTACCCGCAGAAGAAGC	170	476 - 645	22	V3 – V4	63	Escherichia coli, Salmonella spp., and Shigella spp.	Not described	+++++
	Eco1652R	CTCTACGAGACTCAAGCTTGC
PS9	fd2	AGAGTTTGATCATGGCTCAG	1,485	7 - 1,491	23	V1 – V9	Not described	Escherichia coli	P. strutzeri	++
	rp1	ACGGTTACCTTGTTACGACTT
PS10	Forward	GCGGTAGCACAGAGAGCTT	49	65 - 113	24	V1 – V2	Not described	Not described	Not described	+
	Reverse	GGCAGTTTCCCAGACATTACTCA
PS11	Forward 2	CGTTACCGACAGAAGAAGCA	259	482 - 740	17	V3 – V4	Not described	Not described	Not described	+
	Reverse	CTGAGCGTCAGTCTTYGTCC
PS12	ENT-F	GTTGTAAAGCACTTTCAGTGGTGAGGAAGG	Not found	Not found	25	Not found	60	Citrobacter freundii, Enterobacter spp., Escherichia spp., Hafnia alvei, Klebsiella pneumoniae, Plesiomonas shigelloides, Proteus mirabilis, Salmonella spp., Serratia spp., Shigella flexneri, and Yersinia enterocolitica	Acinetobacter baumannii, Actinomyces naeslundii, Aerococcus viridans, Agrobacterium radiobacter, Alcaligenes faecalis, Bacillus spp., Bacteroides vulgatus, Bifidobacterium spp., Campylobacter coli, Chromobacterium violaceum, Clostridium perfringens, Collinsella aerofaciens, Corynebacterium spp., Cytophaga arvensicola, Enterococcus faecalis, Eubacterium alactolyticuma, Flavobacterium johnsoniae, F…	+
	ENT-R	GCCTCAAGGGCACAACCTCCAAG
PS13	DG74f	AGGAGGTGATCCAACCGCA	Not found	Not found	23	Not found	55	Escherichia coli	Pseudomonas aeruginosa	+
	RW01r	AACTGGAGGAGGGTGGGGAT
PS14	Ent 1113	TGGCAACAAAGGATAAGG	Not found	Not found	26	Not found	58	Not described	Not described	+
	Ent 1418	CTTTTGCAACCCACT
PS15	LUX—F	CGGTGTACCCGCAGAAGAAGCACG	Not found	Not found	27	Not found	55	Budvicia aquatica, Cedecea davisae, Citrobacter spp., Cronobacter sakazakii, Enterobacter spp., Erwinia persicina, Escherichia spp., Ewingella americana, Hafnia alvei, Klebsiella spp., Kluyvera spp., Pantoea agglomerans, Plesiomonas shigelloides, Proteus spp., Salmonella spp., Serratia spp., Shigella spp., Yersinia spp..	Acinetobacter baumanii, Aeromonas spp., Alcaligenes faecalis, Bacillus spp., Campylobacter spp., Enterococcus faecalis, Listeria spp., Micrococcus spp., Pseudomonas spp., Staphylococcus spp., and Vibrio spp.	+
	LUX—R	GCTTGCACCCTCCGTATTACC
PS16	LUX—F	CGGTGTACCCGCAGAAGAAGCACG	Not found	Not found	27	Not found	55	Budvicia aquatica, Cedecea davisae, Citrobacter spp., Cronobacter sakazakii, Enterobacter spp., Erwinia persicina, Escherichia spp., Ewingella americana, Hafnia alvei, Klebsiella spp., Kluyvera spp., Pantoea agglomerans, Plesiomonas shigelloides, Proteus spp., Salmonella spp., Serratia spp., Shigella spp., Yersinia spp..	Acinetobacter baumanii, Aeromonas spp., Alcaligenes faecalis, Bacillus spp., Campylobacter spp., Enterococcus faecalis, Listeria spp., Micrococcus spp., Pseudomonas spp., Staphylococcus spp., and Vibrio spp.	+
	ENT—R	GCCTCAAGGGCACAACCTCCAAG
aPrimary reference describing the design and validation of the primer set. Numbering as described in the main text. b16S rRNA variable regions as described elsewhere [35]. cNumber of search results (as of December, 2020) of web pages containing the primer sets, identified by using search engine Google (*, 0-300; **, 301-600; ***, 601-900; ****, 901-1200; *****, >1201)

## Sheet: Table S3
	Table S3. OTU coverage (%) analysis, at the family level, using the SILVA database
	Family	PS1	PS2	PS3	PS4	PS5	PS6	PS7	PS8	PS9	PS10	PS11
	Budviciaceae (n = 3)b	96.1a	71.7949	26.9231	64.1026	46.1538	0	61.5385	0	3.84615	0	0
	Enterobacteriaceae (n = 23)	92.2283	93.5239	85.3012	72.8986	70.2398	69.2096	69.92	38.9217	33.5377	12.3524	0.00589544
	Erwiniaceae (n = 7)	88.8332	86.0194	27.4455	56.4968	50.2946	26.2964	53.1968	0.250442	4.19859	0.0441956	0
	Hafniaceae (n = 2)	92.6829	46.2354	95.8643	72.9586	19.9364	55.0371	71.7922	0	13.3616	0.636267	0
	Morganellaceae (n = 10)	78.8308	36.0615	20.8821	62.7897	47.4051	13.5385	53.1487	0	8.1641	0.0615385	34.2974
	Pectobacteriaceae (n = 6)	90.0973	89.6966	67.8878	80.3663	56.1534	11.7916	74.814	0.057241	18.1454	1.03034	0
	Yersiniaceae (n = 5)	92.4266	94.5172	92.4184	42.333	16.9771	29.6592	40.4946	0	9.76165	0.056943	0.0162694
	aThis percentages represent coverage of each primer set against all genera within the family. bNumber of genera within each family.

## Sheet: Table S4
	Table S4. Primer sets PS12 - PS16 and potential problems.
	Primer	Name	Original sequence	Corrected sequencea	Amplicon size (bp)	Positionb
	PS12	ENT-F	GTTGTAAAGCACTTTCAGTGGTGAGGAAGG	GTTGTAAAGtACTTTCAGcGGgGAGGAAGG	402	424 - 825
		ENT-R	GCCTCAAGGGCACAACCTCCAAG	GCCTCAAGGGCACAACCTCCAAG
	PS13	DG74f	AGGAGGTGATCCAACCGCA	AACTGGAGGAaGGTGGGGAT (original reverse primer)	372	1168 - 1539
		RW01r	AACTGGAGGAGGGTGGGGAT	AGGAGGTGATCCAACCGCA (original forward primer)
	PS14	Ent 1113	TGGCAACAAAGGATAAGG	AGTGGGTTGCAAAAG (reverse complement of original reverse primer)	306	1112 - 1417
		Ent 1418	CTTTTGCAACCCACT	TGGCAACAAAGGATAAGG (original forward primer)
	PS15	LUX—F	CGGTGTACCCGCAGAAGAAGCACG	gacgtTACCCGCAGAAGAAGCACc	49	480 - 528
		LUX—R	GCTTGCACCCTCCGTATTACC	GCTTGCACCCTCCGTATTACC
	PS16	LUX—F	CGGTGTACCCGCAGAAGAAGCACG	gacgtTACCCGCAGAAGAAGCACc	346	480 - 825
		ENT—R	GCCTCAAGGGCACAACCTCCAAG	GCCTCAAGGGCACAACCTCCAAG
	aLower case nucleotides represent possible sequence mismatches using Escherichia coli 16S rRNA gene as templete (accession number A14565). bForward and reverse primer binding positions using the Escherichia coli 16S rRNA gene as reference (A14565).

## Sheet: Table S5
	Table S5. OTU coverage (%) analysis, at the family level, using the RDP database
	Family	PS1	PS2	PS3	PS4	PS5	PS6	PS7	PS8	PS9	PS10	PS11
	Budviciaceae (n = 3)b	66.7a	66.7	33.3	66.6	66.6	0	0	0	33.3	0	0
	Enterobacteriaceae (n = 26)	96.2	88.5	57.7	65.4	65.4	61.5	50	7.7	3.8	11.5	0
	Erwiniaceae (n = 6)	83.3	66.7	16.7	33.3	33.3	16.7	16.7	0	0	0	0
	Hafniaceae (n = 2)	100	50	100	100	100	0	50	0	0	0	0
	Morganellaceae (n = 8)	87.5	37.5	25	62.5	37.5	37.5	12.5	0	0	0	25
	Pectobacteriaceae (n = 5)	80	80	40	100	80	40	0	0	0	0	0
	Yersiniaceae (n = 7)	100	71.4	71.4	71.4	71.4	14.3	57.1	0	28.6	0	0
	aThis percentages represent coverage of each primer set against all genera within the family. bNumber of genera within each family.
